# Supplementary material for: Charting a Sustainable Course: Phaeobacter Inoculation as a Probiotic-Based Strategy for Common Octopus Aquaculture During Early Life Stages
Source: Microorganisms. 2026 May 21;14(5):1165. doi: 10.3390/microorganisms14051165 (PMC13209204; doi:10.3390/microorganisms14051165)
Supplement: Supplementary file 1 [file microorganisms-14-01165-s001.zip]

Archive with 1 entries (1 files):
- microorganisms-4262147-supplementary.pdf
